# Supplementary material for: Development of epithelial-mesenchymal transition-related lncRNA signature for predicting survival and immune microenvironment in pancreatic cancerwithexperiment validation
Source: Bioengineered. 2021 Dec 2;12(2):10553–67. doi: 10.1080/21655979.2021.2000197 (PMC8809919; doi:10.1080/21655979.2021.2000197)
Supplement: Supplemental Material [file KBIE_A_2000197_SM7579.zip]

Archive with 3 entries (3 files):
- supplementary/Supplementary_Figure.docx
- supplementary/Supplementary_Table1.txt
- supplementary/Supplementary_Table2.txt
