# Supplementary material for: Development of epithelial-mesenchymal transition-related lncRNA signature for predicting survival and immune microenvironment in pancreatic cancerwithexperiment validation
Source: Bioengineered. 2021 Dec 2;12(2):10553–67. doi: 10.1080/21655979.2021.2000197 (PMC8809919; doi:10.1080/21655979.2021.2000197)
Supplement: Supplemental Material [file KBIE_A_2000197_SM7579.zip › supplementary/Supplementary_Table2.txt]

EMT -related lncRNAs
C22orf34
AC147651.1
ZNF710-AS1
AC022706.1
AC025154.2
AP000238.1
LINP1
AC068305.2
AC006449.5
TRG-AS1
AC100812.1
AC009093.4
AC009831.1
AL133445.2
FAM27E3
AC010175.1
CASC8
AP003774.1
AC023301.1
AC067945.3
AC087672.2
AC008870.3
C20orf197
AC011899.2
TRIM31-AS1
AL355312.3
HOXA-AS3
LINC01827
AC093904.4
AC108860.2
AC027097.1
AL121772.1
LINC02256
LINC02391
MIR155HG
AC025048.4
LINC02489
LINC02084
HCG15
AC096733.2
CASC9
CASC19
ST3GAL5-AS1
MIR503HG
AL020997.3
AL132800.1
AL121894.2
ARHGEF38-IT1
AC015660.1
AC067817.2
AL117336.2
LINC01814
AC131235.3
AC092171.3
AL162424.1
AC093904.3
NFIA-AS2
LINC00847
AL137026.1
ACTA2-AS1
AL391069.3
AC007255.1
ZNF236-DT
Z84723.1
AC104653.1
COL4A2-AS1
KDM7A-DT
AC008750.1
AL109976.1
AC138207.5
AC010247.2
LINC01843
AP000255.1
ITGA9-AS1
PCAT7
AC129507.1
SH3PXD2A-AS1
AC005332.6
AC009065.2
AC012213.4
AL133371.2
DCST1-AS1
AP003559.1
LRRC8C-DT
AC069549.1
AL355388.1
AC138028.4
LINC02041
AL031985.3
AL034374.1
PCAT19
LINC01842
AP000894.4
C6orf99
AC027228.2
LINC02323
AC017048.3
AC020907.1
LINC01914
AC069209.1
FAM225A
GUSBP11
AC138305.1
AC090559.1
LINC01091
AL031775.1
LINC01556
LINC01480
TONSL-AS1
MIR200CHG
AC108451.2
APTR
AC009495.1
AC007546.1
AC021188.1
AC024941.2
AC005332.2
AC087501.4
AL117335.1
AC090948.3
AC020663.2
AC130371.2
LINC01703
AC005104.1
LINC01354
FLG-AS1
AC012645.3
AC002401.4
TP53TG1
LINC02104
AC012317.1
AC011899.3
AL807752.4
LINC00973
GHRLOS
AC144831.1
AC022509.1
AC092807.2
AC008972.2
MEG3
AC109446.3
AC013451.1
AL157823.2
AC116351.1
AL049555.1
LINC00460
AL139041.1
AC005498.2
AC068580.2
AP000439.2
AC121493.1
AC078850.1
LINC02004
AC002059.1
LINC01269
PPP1R26-AS1
AC093904.2
AP002954.1
AC069360.1
AC010904.2
FOXD3-AS1
AC027097.2
AC060766.4
AC005381.1
AC055822.1
AL109615.3
AC127502.2
AC105219.1
AL355601.1
AC005550.2
AC005332.4
AC005089.1
AC078923.1
AC022509.2
LINC01719
AC103746.1
AC092171.5
AL606834.2
AC084809.1
LINC00589
FGF14-AS2
FAM83A-AS1
AC026462.3
AC009119.1
AC093278.2
STARD4-AS1
AC009812.4
HOXB-AS4
SYNPR-AS1
AP001107.9
LINC02595
LINC01124
IL10RB-DT
AL118505.1
AC084876.1
AC079015.1
AL137186.2
AC018682.1
AC092142.1
AC010320.3
AF131215.7
AC009065.5
MAP3K20-AS1
AC007342.5
LINC01133
LINC01857
AC009093.6
DNM3OS
LINC00987
DIRC3
AC079921.2
AP000696.1
SMIM25
AC020658.5
AC005696.3
AL583722.1
CARD8-AS1
LINC01978
MIAT
NEXN-AS1
AC021242.3
AC009974.1
AC005281.1
AC245128.3
CRNDE
LINC02593
LINC02158
AC108751.4
AC002480.2
AL445471.1
AC007786.1
AC012020.1
LINC02361
LINC02600
AC004687.1
AP005205.2
LINC00479
AC243960.1
AC012360.2
AFAP1-AS1
GTSCR1
AC145098.1
AL596442.2
AC025165.1
LINC01833
AC099518.4
LINC02188
AC134043.2
LINC02038
AC099329.2
LINC00348
ZBED3-AS1
AC002480.1
MIR9-3HG
SENCR
AL049836.1
WT1-AS
LINC02313
AC020659.1
AC019186.1
AC009690.2
SUGT1P4-STRA6LP
AC090114.2
LINC00852
SLCO4A1-AS1
AC104653.2
VAC14-AS1
LINC00857
AC002091.2
AC055720.2
AL023653.1
AC019254.1
LINC00519
AC008771.1
LINC00365
LINC02126
AC027682.6
AC080013.5
AL162595.1
AL365181.3
TRPC7-AS1
AC037198.2
MEG9
PCED1B-AS1
OVOL1-AS1
BX470102.1
LINC02518
AF111169.3
TRAF3IP2-AS1
AC006272.1
AL645608.2
AC020913.3
AL162724.2
LINC00628
C9orf139
ZNF582-AS1
AC002091.1
TMEM254-AS1
AC083841.1
AC011944.1
AC253576.2
PAN3-AS1
AL390208.1
MIR3142HG
AL139260.1
DIAPH2-AS1
AC005062.1
AC112496.1
AC007728.2
AP001574.1
AP000812.1
MIR194-2HG
AC006033.2
SATB1-AS1
AL138962.1
AC080013.3
AC010280.2
AC104024.2
AC138207.4
AL606534.1
LINC01374
AL021807.1
AP005233.2
AC093001.1
AL161935.3
AC243829.1
AL590644.1
LINC01736
SOX21-AS1
AL035252.3
C1QTNF1-AS1
SNHG26
AC004921.1
AL022322.1
AL356215.1
LINC01290
LINC01913
AC009159.3
AL445524.1
LINC02562
LINC01160
AC004990.1
AL365181.2
ZMIZ1-AS1
AC001226.1
AL606489.1
AC022098.1
LINC01754
AC083862.2
AC004233.2
LHX1-DT
AC008759.3
U62317.2
AP005131.2
AC106876.1
AC007336.2
AC004865.2
AC007376.2
AC010615.2
AL158206.1
LINC02285
AC104964.1
AP000345.2
MRPS30-DT
LINC00092
AC099518.2
AC009005.1
LINC01150
